# Supplementary material for: Tolerability and efficacy of switching anti-fibrotic treatment from nintedanib to pirfenidone for idiopathic pulmonary fibrosis
Source: PLoS One. 2024 Jun 13;19(6):e0305429. doi: 10.1371/journal.pone.0305429 (PMC11175405; doi:10.1371/journal.pone.0305429)
Supplement: S1 Data — (XLS) [file pone.0305429.s001.xls]

## Sheet: 2022_3
no	I.D.	age	> 75yrs	>80 yrs	sex	female	male	Ht	BW	BMI	BMI < 20.6	BW(6M)	ΔBW(6M）	BW%(6M)	BW(1y)	ΔBW(1y）	BW%(1y)	initial visit	final visit	duration, d	duration, m	Pathology	dust exposure	SH 1	SH 2	SI	severity	GAP score	GAP stage	MMRC	KL-6	SP-D	6MWD	Low SPO2	Spo2<90cox	ΔSPO2	Borg	PaO2	PaCO2	VC	%VC	FVC①	%FVC	FEV1	FEV1%	%FEV1	%TLC	%DLCO	PH
1	134358	75	+	-	M	-	+	1.63	48	18.0662	+	47.6	-0.4	-0.00833333				2015-04-01	2020-03-04	1773	59.1	ND	-	F	+	1100	4	7	3	4	797	303	270	71	+	27	4	51.1	47.6	1.98	65.6	1.98	62.5	1.84	92.9	84			45
2	173311	80	+	+	M	-	+	1.61	75	28.9341	-	75.5	0.5	0.00666667	69.4	-5.6	-0.0746667	2016-09-23	2020-02-05	1212	40.4	ND	-	F	+	225	4	7	3	2	680	161	255	84	+	12	5	68.6	26.4	2.18	71.2	1.86	60.8	1.61	86.5	80.9	88.8	53.1	24
3	120008	79	+	-	M	-	+	1.58	53.6	21.4709	-	49	-4.6	-0.0858209	46.4	-7.2	-0.134328	2017-07-03	2020-05-11	1028	34.2667	ND	-	F	+	630	3	3	1	1	313	110	359	80	+	15	5	75.8	41.6	2.55	84.4	2.61	86.4	2.02	77.3	104.7	78.4	56.5	30
4	172232	70	-	-	M	-	+	1.67	82	28.5	-	84.4	2.4	0.0292683	81.6			2016-06-09	2018-04-25	676	22.5333	ND	-	F	+	400	4	6	3	4	3184	387	192	79	+	14	1	60.4	42.8	1.56	47	1.49	44.9	1.26	84.6	51.2	45.3	36	43
5	176137	59	-	-	F	+	-	1.42	47.5	23.5568	-	43.9	-3.6	-0.0757895	43.8			2017-04-27	2020-04-03	1056	35.2	UIP	-	N	-	0	3	2	1	1	1124	271	425	86	+	10	5	82.5	38.9	1.48	65.5	1.43	63.3	1.22	85.3	72.6		48.7	29
6	166679	73	-	-	M	-	+	1.62	64.5	24.577	-	63.4	-1.1	-0.0170543	63.9	-0.6	-0.00930233	2015-10-13	2021-03-14	1951	65.0333	ND	-	F	+	1200	4	6	3	3	1230	233	350	78	+	14	3	55.6	46.8	2.68	85.6	2.65	84.7	1.93	72.8	90.6	72	41.2	24
7	176220	81	+	+	M	-	+	1.5	60	26.6667	-	56	-4	-0.0666667	57	-3	-0.05	2017-05-09	2019-04-24	705	23.5	ND	-	F	+	1080	3	4	2	2	967	287	360	84	+	12	4	73.3	33.7	1.75	62.5	1.74	62.1	1.57	90.2	104	57.9	59.9	29
8	176362	77	+	-	M	-	+	1.6	62	24.2187	-	55.4	-6.6	-0.106452	48.6	-13.4	-0.216129	2017-05-11	2020-07-12	1141	38.0333	ND	-	F	+	720	4	5	2	1	2030	679	470	73	+	19	0	61.4	46.4	1.93	63.3	1.98	64.9	1.64	82.8	82.4	59.2	40.1	30
9	158303	75	+	-	M	-	+	1.6	50.8	19.8437	+	51.5	0.7	0.0137795	50.8			2017-10-05	2022-10-01	1796	59.8667	ND	-	F	+	430	3	5	2	1	572	203	450	82	+	12	4	78.7	37.5	1.86	59	1.8	57.1	1.57	87.2	72.7	54.6	54	25
10	178169	64	-	-	M	-	+	1.66	60	21.7738	-	62.4	2.4	0.04	60.2			2017-09-28	2019-06-13	615	20.5	UIP	-	F	+	760	3	2	1	2	1366	656	504	86	+	9	4	74.6	54	3.39	98.5	3.35	97.4	3.03	90.5	113.1	84.6	70.3	25
11	177912	76	+	-	M	-	+	1.62	65.8	25.0724	-							2017-09-05	2018-04-26	231	7.7	UIP	-	F	+	430	4	4	2	1	1679	1141	462	79	+	14	0	54	46.2	2.04	65	2.13	67.8	1.86	87.3	86.9	60.8	59.1	21
12	179564	76	+	-	M	-	+	1.64	60	22.3081	-	62.4	2.4	0.04	57.2			2018-02-20	2019-11-28	638	21.2667	ND	-	N	-	0	1	3	1	3	1472	600	455	87	+	9	7	81.4	43.1	2.51	78.7	2.46	77.1	2.03	82.5	90.6	63.8	56.2	8
13	146199	70	-	-	M	-	+	1.62	58	22.1003	-	56.2	-1.8	-0.0310345	61.8			2017-11-13	2023-04-01	1938	64.6	ND	-	C	+	1000	3	4	2	1	637	175	150	80	+	14	4	74.7	37.2	2.56	78.5	2.56	78.5	1.27	49.6	53.8	94.2	45.4	33
14	92672	84	+	+	M	-	+	1.61	42	16.2031	+	41.6	-0.4	-0.00952381	39.6			2015-05-08	2020-03-05	1737	57.9	ND	-	F	+	300	1	3	1	1	429	155	350	90	-	5	3	94.3	33.2	2.27	78.3	2.22	76.6	2.06	92.8	120.5	74.9	78	30
15	178170	76	+	-	F	+	-	1.51	35	15.3502	+				36.3			2017-09-28	2020-01-06	818	27.2667	ND	-	N	-	0	3	7	3	3	652	160	303	90	-	5	4	67.6	45.6	1	45.9	1.06	48.6	0.99	93.4	64.7			43
16	178810	55	-	-	M	-	+	1.68	78	27.6361	-	75.2	-2.8	-0.0358974	78.6			2017-11-28	2023-04-01	1923	64.1	ND	-	F	+	600	4	3	1	3	3651	310	414	84	+	13	3	67.6	41.8	2.17	59.9	2.18	60.2	1.99	91.2	66.8	54.9	42.8	29
17	177510	78	+	-	F	+	-	1.5	36.4	16.1778	+	32.9			32.9			2017-09-04	2018-08-14	340	11.3333	ND	-	N	-	0	1	7	3	2	346	178	330	91	-	5	5	88.5	43.1	0.78	36.4	0.8	37.4	0.72	90	49.7	80.7		24
18	179782	83	+	+	F	+	-	1.47	33.9	15.6879	+	34.8	0.9	0.0265487	35			2018-03-07	2020-02-26	709	23.6333	ND	-	C	+	1040	4	2	1	1	412	232	408	85	+	11	0	60.6	36.3	1.96	98	2.01	100.5	1.47	73.1	123.5	127.1	57.4	40
19	154806	83	+	+	M	-	+	1.65	63.2	23.214	-	61	-2.2	-0.0348101	64.2			2018-04-24	2020-08-04	820	27.3333	ND	-	F	+	1200	3	4	2	2	843	147	196	89	+	5	1	76.6	45.6	2	65.6	2.12	69.5	1.66	78.3	83.4	67.2	81
20	168425	80	+	+	M	-	+	1.56	44	18.0802	+	43.6	-0.4	-0.00909091	44			2016-12-08	2023-04-01	2273	75.7667	ND	-	F	+	380	1	3	1	1	377	202	400	92	-	4	2	85.5	39.3	2.66	89.6	2.64	88.9	2.09	79.2	114.2	95.9	90.8
21	164305	85	+	+	F	+	-	1.41	27	13.5808	+	27.3	0.3	0.0111111				2018-04-03	2018-11-16	223	7.43333	ND	-	N	-	0	4	7	3	4	373	355		88	+			64.9	43.4	0.8	37.5	0.8	41.7	0.76	95	73.8	65.5		49
22	179836	71	-	-	M	-	+	1.67	61	21.8724	-	64.6	3.6	0.0590164	60.6			2018-03-20	2019-08-31	521	17.3667	ND	-	F	+	1800	3	3	1	0	581	192	554	85	+	10	0.5	79.4	36.1	2.91	87.9	2.96	89.4	2.37	80.1	96.7	85.4	64.1
23	180118	85	+	+	F	+	-	1.45	34	16.1712	+	34.4	0.4	0.0117647				2018-04-10	2018-10-13	183	6.1	ND	-	N	-	0	4	6	3	3	1004	122		84	+			72.5	32.8	1.12	58.9	1.11	58.4	0.97	87.4	96	63.2
24	59123	87	+	+	M	-	+	1.58	55.1	22.0718	-	57.8	2.7	0.0490018	55.1			2017-12-19	2020-02-26	787	26.2333	ND	-	F	+	400	4	6	3	3	1657	682	144	75	+	19	7	61.3	37.4	1.21	42.2	1.16	40.4	1.03	88.8	62.4	50.7	38.1	62
25	179497	78	+	-	F	+	-	1.43	39.2	19.1696	+	39.9	0.7	0.0178571	38.1			2018-02-05	2021-03-20	1125	37.5	ND	-	N	-	0	3	6	3	3	1074	760	126	89	+	7	5	70.6	44	1.29	64.2	1.25	62.2	1.04	83.2	85.2	68.7		11
26	179657	67	-	-	M	-	+	1.68	46.4	16.4399	+	44.7	-1.7	-0.0366379	45.2			2018-03-06	2023-04-01	1825	60.8333	ND	-	F	+	390	2	4	2	2	776	173	392	91	-	5	5	75.2	46	1.81	53.1	1.72	50.4	1.63	94.7	62	60.8	59.8	25
27	179560	64	-	-	M	-	+	1.66	56.9	20.6489	+	56.8	-0.1	-0.00175747	56.2			2018-02-19	2021-10-06	1307	43.5667	ND	-	F	+	700	3	3	1	1	1599	557	453	88	+	8	1	77	40.9	2.27	65.8	2.59	75.1	2.42	93.4	90	72.4	56.8	38
28	161690	82	+	+	M	-	+	1.63	48	18.0662	+	46	-2	-0.0416667	46.1			2018-06-27	2023-04-01	1714	57.1333	ND	+	F	+	360	1	3	1	4	405	159	433	95	-	2	2	103.9	35.2	2.54	83.3	2.54	83.3	2.41	94.9	121.7	140.5	143.2	29
29	12964	83	+	+	F	+	-	1.49	67.6	30.4491	-	61.4	-6.2	-0.091716	61			2018-06-13	2023-04-01	1728	57.6	ND	-	N	-	0	1	2	1	0	358	190	393	94	-	3	4	84.6	41.5	2.29	113.4	2.23	110.4	1.98	88.8	159.7	101.4	72.3
30	179498	74	-	-	M	-	+	1.56	55.9	22.9701	-	56.4	0.5	0.00894454	53.5			2018-02-06	2020-09-29	953	31.7667	UIP	-	F	+	1000	4	4	1	3	1167	594	530	79	+	17	4	65.2	37.2	3.17	102.9	3.16	102.6	2.42	76.6	118.6	86.8	43.7	32
31	178544	84	+	+	M	-	+	1.54	44.6	18.8059	+	43.2	-1.4	-0.0313901	44			2017-11-17	2023-04-01	1934	64.4667	ND	-	F	+	500	2	3	1	1	265	87.9	505	93	-	4	0	75.9	45.3	2.36	82.5	2.34	81.8	1.87	79.9	114.7	91.1	89	10
32	144869	84	+	+	M	-	+	1.6	48.2	18.8281	+	46.5	-1.7	-0.0352697	48			2018-08-29	2022-08-06	1417	47.2333	ND	-	F	+	800	1	3	1	2	644	133	432	88	+	8	5	84.1	30.4	2.72	89.9	2.78	93.3	2.11	75.9	92.1	92.8	68.9
33	181745	70	-	-	F	+	-	1.58	54.3	21.7513	-	53.2	-1.1	-0.0202578	53.5			2018-08-29	2023-04-01	1652	55.0667	ND	-	N	-	0	1	3	1	2	708	174	450	76	+	19	8	82.8	41.2	2.16	82.4	2.26	91.5	2.04	90.3	105.2	78.8	54.6	18
34	181831	69	-	-	F	+	-	1.49	30	13.5129	+	27.8	-2.2	-0.0733333	28			2018-09-11	2019-08-31	350	11.6667	ND	-	N	-	0	3	7	3	4	556	823	180	73	+	20	8	73.8	37.8	1.08	44.8	1.06	46.7	0.85	80.2	46.7
35	182118	70	-	-	M	-	+	1.65	52.9	19.4307	+	55.8	2.9	0.0548204	55.8			2018-10-02	2019-04-13	191	6.36667	ND	-	F	+	1000	3	6	3	3	1756	453	274	82	+	10	4	72.3	32.8	1.63	68.1	1.6	45.8	1.58	98.8	55.8	57	47.7	21
36	178981	86	+	+	M	-	+	1.55	57.2	23.8085	-	54.8	-2.4	-0.041958				2018-12-11	2019-04-08	117	3.9	ND	-	F	+	600	1	4	2	3	1217	550	240	74	+	20	0.5	80.8	36.7	1.88	68.1	1.93	72	1.55	80.3	77.1	65.6	60.2
37	87040	73	-	-	M	-	+	1.66	72	26.1286	-	70.2	-1.8	-0.025	69.6			2018-05-29	2019-11-23	534	17.8	ND	-	F	+	80	3	3	1	2	740	368	498	86	+	8	7	71.7	38.1	2.89	89.2	3.02	93.2	2.56	84.8	110.3	82.3	72.8
38	182146	82	+	+	M	-	+	1.7	62.8	21.7301	-	62.6	-0.2	-0.00318471	59.9			2018-10-03	2022-08-24	1401	46.7	ND	-	F	+	600	3	4	2	3	2636	329	384	86	+	9	4	71.2	42.8	2.42	67.8	2.45	71	2.19	89.4	80.8	88	72.1	23
39	182360	70	-	-	M	-	+	1.69	66.6	23.3185	-	65.6	-1	-0.015015	64.5			2018-10-18	2020-04-26	548	18.2667	ND	-	F	+	400	4	5	2	4	1125	253	442	79	+	14	0	53.1	35.2	2.61	69.4	2.58	70.7	2.23	86.4	75.3	74.5	47.6
40	182428	63	-	-	M	-	+	1.67	67	24.0238	-							2018-10-30	2019-01-14	74	2.46667	ND	-	F	+	1200	4	7	3	4	2336	559	83	64	+	33	0	29.2	38.9	1.71	44.6	1.71	45.8	1.65	96.5	53.6
41	43743	74	-	-	M	-	+	1.65	64	23.5078	-	61.2	-2.8	-0.04375	63.6			2018-11-13	2022-06-10	1287	42.9	ND	-	F	+	1000	4	4	2	2	4550	563	192	74	+	19	2	56.9	38.7	2.95	84	2.97	86.8	2.5	84.2	90.9	89.9	46.7	30
42	37943	79	+	-	M	-	+	1.52	49.8	21.5547	-	49.8	0	0	49			2018-11-13	2023-04-01	1578	52.6	ND	-	N	-	0	3	4	2	2	1496	381	395	89	+	7	0	77.4	46.6	2.22	79.6	1.83	67	1.58	86.3	74.9	116.9	124.9	24
43	182677	76	+	-	M	-	+	1.67	76.9	27.5736	-	76.9			74.1			2018-11-15	2023-04-01	1576	52.5333	ND	-	F	+	1400	3	4	2	1	1361	264	400	84	+	13	4	74.9	40.3	2.28	64	2.39	69.3	1.99	83.3	72.1	113.4	73.5	20
44	170624	82	+	+	F	+	-	1.44	51.6	24.8843	-				50.2			2018-11-29	2023-04-01	1562	52.0667	ND	-	N	-	0	3	3	1	2	694	282	387	88	+	10	2	75.6	35.4	1.76	87.1	1.72	92.5	1.38	80.2	102.7	87.8	53.1	31
45	182998	78	+	-	M	-	+	1.52	50.6	21.901	-							2018-12-11	2023-04-01	1550	51.6667	ND	-	N	-	0	4	5	2	0	819	249	283	86	+	10	1	62.7	42.3	1.89	66.3	1.92	68.8	1.73	90.1	79.4	67.8	53.3	32
46	183169	75	+	-	M	-	+	1.62	55.5	21.1477	-				52.5			2018-12-25	2020-03-05	430	14.3333	ND	-	F	+	800	1	5	2	2	311	81.6	200	94	-	3	0	81.6	37.9	1.94	55.3	1.83	53.7	1.83	100	125.2	93.9	36.8	52
47	183028	80	+	+	M	-	+	1.59	56.8	22.4675	-	56.8			43.9			2018-12-18	2020-08-04	586	19.5333	ND	-	F	+	700	4	6	3	1	1769	139	329	84	+	13	4	61.8	36.5	2.41	77.7	2.39	71.1	1.99	83.3	105.7	72.5	28.1	26
48	183456	85	+	+	M	-	+	1.56	68	27.9421	-	69.5	1.5	0.0220588	68.7			2019-01-23	2023-02-24	1471	49.0333	ND	-	F	+	800	3	2	1	1	1865	672	376	83	+	11	4	74	33.7	2.24	79.2	2.37	86.2	1.97	83.1	94.7	70.8	81.9	23
49	183569	79	+	-	F	+	-	1.44	58.8	28.3565	-	58.8	0	0	58.3			2019-02-05	2023-04-01	1496	49.8667	ND	-	N	-	0	3	3	1	1	1792	224	351	87	+	9	2	74.9	41.6	1.35	65.5	1.24	64.9	0.91	73.4	61.5	78.1
50	54396	77	+	-	M	-	+	1.68	69	24.4473	-	67.6	-1.4	-0.0202899	68.6			2017-12-25	2023-04-01	1896	63.2	ND	-	C	+	540	1	3	1	1	558	157	510	83	+	13	1	80.6	36.6	4.23	130.2	4.02	123.7	2.52	62.7	107.7	112.7	73.6	28
51	128912	92	+	+	F	+	-	1.46	53.6	25.1454	-	52.8	-0.8	-0.0149254	54			2019-02-26	2023-04-01	1475	49.1667	ND	-	N	-	0	2	3	1	4	493	138						74.1	40.7	1.18	64.1	1.1	59.8	0.91	82.7	101.1	71	67.7
52	187440	81	+	+	M	-	+	1.63	60.5	22.7709	-				52.8			2020-02-05	2023-04-01	1136	37.8667	ND	-	F	+	1000	4	5	2	1	1737	422	438	74	+	20	4	54.5	36.2	2.34	73.1	2.23	71.9	2.12	95.1	88	71	51.1
53	85751	92	+	+	F	+	-	1.3	32.2	19.0533	+	32.2			32.2			2019-02-26	2020-07-17	501	16.7	ND	-	N	-	0	4	6	3	4	2431	338	18	73	+	16	5	55.5	39.8	0.89	66.4	0.76	63.9	0.76	100	89.4
54	104605	70	-	-	M	-	+	1.56	56.1	23.0523	-	52.4	-3.7	-0.0659537	52.4			2018-07-31	2019-08-31	390	13	UIP	-	F	+	500	1	4	2	2	1831	552	516	85	+	12	5	94.8	35.4	1.72	54.1	1.93	61.9	1.72	68.5	89.1	58.5	73.6	26
55	183515	65	-	-	M	-	+	1.89	75.5	21.136	-	78.6	3.1	0.0410596	77			2019-01-29	2022-07-16	1247	41.5667	ND	-	F	+	640	1	3	1	0	442	377	618	85	+	10	3	85.2	36.2	3	63.3	3.04	66.2	2.58	84.9	67.5	71.6	62.5
56	43434	80	+	+	F	+	-	1.46	50.8	23.8319	-	54.8	4	0.0787402	55.8			2018-04-25	2021-07-29	1174	39.1333	UIP	-	N	-	0	4	2	1	3	1104	294	419	88	+	9	5	62.7	35.6	1.58	77.5	1.77	86.8	1.58	89.2	123.4	85.5	61.3
57	126793	81	+	+	M	-	+	1.51	60.2	26.4024	-	60.4	0.2	0.00332226	59.4			2019-02-27	2023-04-01	1474	49.1333	ND	-	N	-	0	4	3	1	1	1362	348	384	80	+	14	1	62.7	42.3	2.08	75.6	2.02	75.1	1.68	83.2	81.2	117.2	133	42
58	149568	73	-	-	F	+	-	1.6	52.3	20.4297	+	55.8	3.5	0.0669216	54.5			2019-03-20	2023-04-01	1451	48.3667	ND	-	F	+	1200	3	3	1	2	736	152	437	89	+	7	6	77.5	39.9	3.16	135	3.25	138.9	2.4	73.9	131.9	124.1	53.5
59	79269	85	+	+	F	+	-	1.42	47.8	23.7056	-	47.4	-0.4	-0.0083682	50.4			2019-04-18	2021-07-06	798	26.6	ND	-	N	-	0	1	4	2	1	1027	127	346	88	+	9	5	86.9	39	1.34	70.9	1.34	70.9	1.06	79.1	107.1	83.9	53.9	36
60	184324	82	+	+	M	-	+	1.62	59.6	22.71	-	63	3.4	0.057047	61.1			2019-04-16	2023-04-01	1425	47.5	ND		F	+	1080	1	4	2	2	467	216	384	90	-	6	5	124.2	38.4	1.87	62.3	1.62	54	1.39	85.8	73.9	65.6	83.9	27
61	183179	62	-	-	F	+	-	1.48	50.8	23.1921	-	51	0.2	0.00393701	52			2019-01-09	2023-04-01	1522	50.7333	ND	-	F	+	900	4	2	1	1	1764	215	384	88	+	8	5	69.7	45.4	2.25	91.5	2.35	101.3	1.97	83.8	103.1	94	63.8
62	183010	79	+	-	M	-	+	1.72	70.9	23.9657	-	69.2	-1.7	-0.0239774	70.7			2018-12-13	2021-11-21	1058	35.2667	ND	+	F	+	840	3	3	1	1	393	229	394	83	-	12	4	73.5	35	2.94	79.7	2.88	80.7	2.35	81.6	83	93	60.3	42
63	182429	76	+	-	M	-	+	1.63	65	24.4646	-	68.4	3.4	0.0523077	67			2018-10-30	2020-09-09	669	22.3	UIP	-	F	+	480	1	3	1	0	2585	187	515	87	-	7	0	80.6	33.7	2.67	79.5	2.62	80.1	2.35	89.7	90	74.9	85.7	30
64	182404	73	-	-	F	+	-	1.51	39.8	17.4554	+	39.8	0	0	40.2			2018-10-24	2020-09-09	675	22.5	UIP	-	C	+	1000	2	2	1	3	1285	364	409	90	-	8	5	78.1	40.2	1.86	84.5	1.77	80.5	1.62	91.5	103.8	93.2	64.7
65	95346	84	+	+	M	-	+	1.64	44	16.3593	+	44.8	0.8	0.0181818	44.4			2019-05-17	2023-04-01	1394	46.4667	ND	+	F	+	600	1	3	1	2	524	176	318	90	-	5	4	83.8	40.1	2.35	78.3	2.64	88	2.33	88.3	123.3	96.9	101.4	24
66	152902	71	-	-	M	-	+	1.66	65.8	23.8786	-	67.4	1.6	0.0243161	68.4			2019-04-04	2023-04-01	1437	47.9	ND	-	F	+	900	1	3	1	0	433	143	631	86	+	12	1	89.1	32.2	2.86	79.2	3.01	85.8	2.19	72.8	77.1	91.9	93.4	25
67	184719	72	-	-	M	-	+	1.64	57.3	21.3043	-	61.7	4.4	0.0767888	61.8			2019-05-29	2023-04-01	1382	46.0667	ND	+	F	+	1000	3	5	2	3	3328	921	348	85	+	9	0.5	71.8	36.4	2.26	70	2.3	71.2	1.94	84.4	84.3	62	51
68	70000	73	-	-	M	-	+	1.62	66.6	25.3772	-				66.6			2019-02-21	2020-03-12	381	12.7	ND	-	F	+	2000	3	3	1	1	1785	296	653	88	+	9	1	70.6	40.5	2.39	70.5	2.43	73.4	2.05	84.4	77.4	93.1	110.4	20
69	56665	72	-	-	M	-	+	1.59	71	28.0843	-	70.7	-0.3	-0.00422535	69.6			2019-07-03	2023-04-01	1348	44.9333	ND	-	F	+	1000	4	3	1	2	741	234	258	79	+	16	10	61	41.7	3.04	97.4	2.9	92.9	1.92	66.2	90.6	101.6	59.8	25
70	117680	89	+	+	M	-	+	1.57	54.6	22.151	-	58.8	4.2	0.0769231	56			2019-06-27	2023-04-01	1354	45.1333	ND	+	N	-	0	2	3	1	1	1032	99	328	93	-	5	4	71.6	35.6	2.41	86.4	2.59	92.8	1.93	74.5	129.5	88.7	117.9	28
71	180168	79	+	-	M	-	+	1.59	57.7	22.8235	-	52.8	-4.9	-0.084922	59.1			2018-04-25	2021-02-01	996	33.2	UIP	-	N	-	0	1	2	1	1	227	225	510	92	-	2	2	83.8	49.7	3.12	103	3.28	108.3	2.86	87.2	146.7	94.6	119.2
72	185496	83	+	+	M	-	+	1.6	44.6	17.4219	+	44.6	0	0				2019-08-08	2020-01-23	165	5.5	ND	+	F	+	450	1	5	2	2	468	132	478	80	+	7	14	81.6	38.5	1.85	60.9	1.89	64.1	1.87	98.9	82.4	62.9	41.9	38
73	185334	80	+	+	M	-	+	1.61	55.6	21.4498	+	54.8	-0.8	-0.0143885	54.8			2019-09-10	2020-09-08	358	11.9333	ND	-	F	+	660	1	3	1	0	631	261	484	88	+	10	1	92.6	39.4	2.53	80.1	2.57	83.7	1.93	75.1	80.4	81.8	86.6	28
74	183348	64	-	-	M	-	+	1.58	61.6	24.6755	-	62.2	0.6	0.00974026	57.9			2019-01-10	2023-01-03	1433	47.7667	ND	-	F	+	450	1	3	1	1	940	128	375	88	+	12	0	92.4	33.1	2.5	73.7	2.51	75.4	2.01	80.1	73.6	64.8	77.6	19
75	169879	67	-	-	M	-	+	1.61	65.8	25.3848	-	66.9	1.1	0.0167173	65.8			2015-11-14	2023-04-01	2657	88.5667	ND	-	F	+	800	3	3	1	0	549	226	571	88	+	6	0	79.8	39	3.67	112.2	3.81	116.5	3.07	80.6	129	106.9	103	21
76	185348	83	+	+	M	-	+	1.63	79.3	29.8468	-	80.8	1.5	0.0189155	80.8			2019-07-25	2023-04-01	1326	44.2	ND	-	F	+	2000	4	3	1	1	502	152	429	82	+	16	5	65.3	34.9	2.63	83	2.65	88.9	2	73.8	85.1	85	64.1	30
77	111591	78	+	-	M	-	+	1.64	64	23.7954	-	67.1	3.1	0.0484375	64.3			2019-09-18	2023-04-01	1273	42.4333	ND	-	F	+	600	4	4	2	0	370	168	472	84	-	11	4	69.4	37.4	2.75	82.1	2.28	70.2	2.24	98.3	87.2	95.8	77.1	28
78	186180	72	-	-	M	-	+	1.59	68.6	27.135	-	69.6	1	0.0145773	67.1			2019-10-02	2023-01-23	1191	39.7	ND	-	F	+	600	4	5	2	2	1141	193	384	81	+	14	7	51.3	40.3	1.76	54.3	1.74	54.9	1.46	83.9	57.5	52.4	51.1	38
79	185523	69	-	-	M	-	+	1.56	60.8	24.9836	-	62.1	1.3	0.0213816	60.4			2019-08-16	2023-04-01	1305	43.5	ND	-	C	+	1600	1	3	1	1	248	173	424	85	+	10	4	81.6	33.9	2.4	75.5	2.47	79.4	1.92	77.7	76.2	78.8	61.2
80	43359	81	+	+	F	+	-	1.51	46.2	20.2623	+	46.2	0	0				2019-10-01	2023-04-01	1260	42	ND	-	F	+	350	1	3	1	4	827	465	202	89	+	8	4	96.7	34.8	1.7	77.3	1.71	83.8	1.46	85.4	94.2	72.6	37.8	40
81	186108	74	-	-	M	-	+	1.72	78.2	26.4332	-	78.2	0	0	79.8			2019-09-25	2023-04-01	1266	42.2	ND	-	F	+	760	1	3	1	0	773	476	539	89	-	8	0.5	98.2	28.6	3.58	94	3.58	97	2.86	79.9	96.3	95.4	79.2	21
82	186047	74	-	-	M	-	+	1.67	66.7	23.9162	-	68.4	1.7	0.0254873	66.4			2019-09-19	2023-04-01	1272	42.4	ND	+	F	+	600	1	3	1	2	660	77	389	88	+	7	5	80.3	38.6	3.15	87.5	2.89	82.8	1.96	67.8	70	101.5	84.9	25
83	186277	79	+	-	M	-	+	1.64	73.7	27.4018	-	73.7	0	0	72.2			2019-10-16	2023-03-24	1238	41.2667	ND	-	F	+	250	1	3	1	0	2001	604	432	77	+	20	0.5	95.2	38.2	2.66	79.4	2.53	77.8	2.06	81.4	80.5	85.9	78.3
84	40991	75	+	-	M	-	+	1.63	64.8	24.3893	-	65.7	0.9	0.0138889	65.4			2019-11-15	2023-04-01	1216	40.5333	ND	-	F	+	1840	4	4	2	1	1061	134	471	89	-	7	0	69.8	39.2	2.47	73.3	2.36	72	0.96	40.7	36.8	93.8	109.4	21
85	184934	70	-	-	M	-	+	1.71	83.8	28.6584	-	84.8	1	0.0119332	82.5			2019-06-13	2023-04-01	1368	45.6	ND	-	F	+	400	3	5	2	0	705	174	480	80	+	17	0.5	79.3	37.5	2.41	70.9	2.34	68.8	1.93	82.5	74.2	62.8	49.6
86	183700	79	+	-	M	-	+	1.67	55.2	19.7927	+	55.6	0.4	0.00724638	56.8			2019-11-27	2023-04-01	1204	40.1333	ND	+	F	+	300	1	6	3	3	859	284	502	87	+	10	4	81	32.6	2.73	78.9	2.95	87.8	2.23	75.6	84.2	96.8		18
87	186846	74	-	-	M	-	+	1.63	66.4	24.9915	-	62.3	-4.1	-0.061747	65.6			2019-12-18	2020-08-25	247	8.23333	ND	+	F	+	700	3	5	2	1	1571	572	394	79	+	20	0.5	79.6	38.5	2.43	71.9	2.43	73.9	2.24	92.2	85.2	68.3	59.8	21
88	182374	78	+	-	F	+	-	1.53	65.8	28.1088	-	64.9	-0.9	-0.0136778	68.8			2018-11-01	2020-08-05	634	21.1333	ND	-	N	-	0	1	2	1	1	1254	283	364	93	-	5	2	81.4	38.5	2.53	108.1	2.49	114.2	2.11	84.7	125.6	118.5	87
89	185323	69	-	-	M	-	+	1.66	77.8	28.2334	-	77.8	0	0	77.4			2019-07-24	2023-04-01	1327	44.2333	UIP	-	F	+	620	1	3	1	1	1477	273	480	88	+	8	0	90.7	43.1	3.45	103.9	3.47	104.5	2.85	82.1	115.9	90.6	76.9	22
90	128368	76	+	-	M	-	+	1.53	49.4	21.103	-	47.3	-2.1	-0.0425101	47.8			2018-06-26	2023-04-01	1715	57.1667	ND	-	F	+	800	1	3	1	1	498	160	399	90	-	7	1	93	41.1	2.61	87.9	2.72	91.6	2.17	79.8	118.6	91.4	117.1	24
91	187417	77	+	-	M	-	+	1.55	60.6	25.2237	-	60.6	0	0	60.2			2020-02-06	2020-07-16	160	5.33333	ND	-	F	+	1368	4	3	1	4	383	51	261	87	+	9	5	67.8	36.8	2.45	83.1	2.49	86.5	1.83	73.5	81	78.7	66.2	12
92	185956	65	-	-	M	-	+	1.64	77.8	28.9262	-	77.2	-0.6	-0.00771208	76			2019-09-11	2023-04-01	1280	42.6667	UIP	+	F	+	600	1	3	1	2	617	319	492	89	+	5	4	84.5	37.1	2.37	65.3	2.33	65.6	2.09	89.7	71.6	67.9	79.3
93	185814	56	-	-	M	-	+	1.7	81	28.0277	-	81.5	0.5	0.00617284	79.3			2019-09-11	2023-04-01	1280	42.6667	ND	-	C	+	525	3	1	1	1	433	236	603	89	+	7	5	74.7	44.8	3.97	95.9	3.94	97.3	2.93	74.4	85.7	98.8	75.6
94	74452	70	-	-	M	-	+	1.61	75.4	29.0884	-	75.2	-0.2	-0.00265252	73.6			2019-12-18	2021-01-28	400	13.3333	ND	-	F	+	800	3	4	2	1	1560	561	432	76	+	18	4	73.2	33.2	2.47	72.6	2.55	76.8	2.18	85.5	81.3	72	49.6
95	186103	68	-	-	M	-	+	1.72	83.5	28.2247	-	79.2	-4.3	-0.051497	83			2019-09-25	2023-04-01	1266	42.2	ND	-	F	+	1600	3	3	1	0	1394	307	601	85	+	12	1	77.7	43.4	3.9	99	3.84	100.3	3.13	81.5	99.7	98.7	85.7
96	186337	70	-	-	M	-	+	1.7	80.9	27.9931	-	80.4	-0.5	-0.00618047	81.9			2019-10-30	2023-04-01	1231	41.0333	ND	-	F	+	900	1	3	1	0	645	242	548	88	+	8	0.5	88.9	38.2	2.99	78.5	2.83	76.3	2.24	79.2	74.2	78.2	78.3
97	186579	64	-	-	M	-	+	1.67	62.3	22.3386	-	62.4	0.1	0.00160514	61.5			2019-11-20	2022-01-05	765	25.5	ND	-	F	+	280	1	3	1	1	1315	369	547	83	+	12	4	88.1	40.2	2.21	57.9	2.39	64.1	2.18	91.2	70.8	58.5	59.8	19
98	18922	85	+	+	F	+	-	1.46	38.1	17.8739	+	37.2	-0.9	-0.023622	34			2020-03-04	2023-07-21	1217	40.5667	ND	+	N	-	0	1	6	3	1	2551	345	447	88	+	6	3	86.1	41.3	1.18	60.2	1.04	57.8	0.89	85.6	66.9	68.2		29
99	183656	60	-	-	M	-	+	1.68	68.5	24.2701	-	70.1	1.6	0.0233577	68.8			2019-02-12	2019-10-26	254	8.46667	ND	-	F	+	1600	4	3	1	3	884	330	227	77	+	16	5	55.8	39.7	3.45	86.5	3.4	87.3	2.34	68.8	71.8	79.7	30	44
100	175958	71	-	-	M	-	+	1.67	76.4	27.3943	-	75	-1.4	-0.0183246	77.2			2017-04-03	2023-04-01	2158	71.9333	ND	-	F	+	700	1	3	1	1	417	214	540	92	-	2	1	93.2	35.2	2.86	85.1	2.94	87.5	2.53	86.1	100	80	67.2	17
101	68279	64	-	-	M	-	+	1.71	66	22.571	-	67.2	1.2	0.0181818	63.8			2019-12-25	2021-07-30	575	19.1667	ND	-	F	+	180	1	2	1	1	1020	177	457	87	-	9	1	83.4	43.1	3.34	83.9	3.23	83.2	2.65	82	82.6	94.4	70.9	39
102	185955	49	-	-	F	+	-	1.64	77	28.6288	-	70.5	-6.5	-0.0844156	73.6			2019-09-11	2023-04-01	1280	42.6667	UIP	-	C	+	500	4	0	1	3	720	216	385	91	-	7	4	53.3	41.5	2.79	87.5	2.57	84.3	2.07	80.5	81.5	113.1	62.1	20
103	187332	76	+	-	M	-	+	1.64	67.4	25.0595	-	66.9	-0.5	-0.0074184	65.8			2020-01-30	2023-04-01	1141	38.0333	ND	-	F	+	450	3	3	1	1	965	729	520	86	+	12	5	75.2	37.1	2.73	80.5	2.73	82.7	2.14	78.4	82	80.2	71.2	31
104	184083	68	-	-	M	-	+	1.58	63.6	25.4767	-	65.8	2.2	0.0345912	63.4			2019-03-27	2022-05-01	1114	37.1333	ND	-	F	+	1040	1	3	1	1	611	176	528	93	+	6	5	85.9	43.1	3.14	98.4	3.12	97.8	2.48	79.5	111.2	86.6	63.4	25
105	174300	80	+	+	M	-	+	1.69	65.4	22.8984	-	64.8	-0.6	-0.00917431	62.8			2020-03-11	2023-04-01	1100	36.6667	ND	-	C	+	735	1	3	1	2	1153	205	346	81	+	16	5	81.1	35.6	2.9	82.2	3.01	88.3	2.11	70.1	78.4	86.8	65	17
106	187537	61	-	-	F	+	-	1.54	56.1	23.6549	-				55.8			2020-02-19	2023-04-01	1122	37.4	ND	-	C	+	600	2	1	1	0	742	201	523	90	-	8	7	76.8	40.2	3.11	117.4	3.13	124.7	2.3	73.5	112.2	120.8	66.7	30
107	189005	71	-	-	M	-	+	1.58	62.3	24.9559	-	62	-0.3	-0.00481541	60.4			2020-08-26	2023-04-09	943	31.4333	ND	-	F	+	1050	1	4	2	0	958	605	553	89	-	9	3	88	38.7	2.19	67.8	2.22	70.3	1.89	85.1	74.7	64.4	80
108	187738	70	-	-	M	-	+	1.56	81.38	33.4402	-	77.8	-3.58	-0.0439912	76.2			2020-03-26	2023-04-01	1085	36.1667	ND		F	+	440	3	3	1	1	726	190	414	90	-	7	5	73.8	40.3	2.9	90.6	2.79	89.1	2.42	86.7	96	83.7	85.9
109	189508	81	+	+	M	-	+	1.53	50.8	21.7011	-	46.2			46.9			2020-10-07	2021-12-01	414	13.8	ND		F	+	800	1	4	2	0	444	456	240	78	+	20	4	83.2	32.4	2.51	90.9	2.61	97	2.29	87.7	111.2	3.56	50.3
110	169164	75	+	-	M	-	+	1.66	70.9	25.7294	-	70.6	-0.3	-0.00423131	70.2			2020-09-25	2023-04-01	906	30.2	ND		F	+	500	4	3	1	0	1386	61.8	629	89	+	7	0	69.1	39.2	2.42	72.7	2.38	73.5	2.38	100	92.2	89.1	87.9	31
111	157141	75	+	-	M	-	+	1.62	46.6	17.7564	+	43.6	-3	-0.0643777	46.4			2019-10-19	2023-04-01	1242	41.4	ND		F	+	1600	1	4	2	1	501	217	452	92	-	4	2	93.2	36.9	2.31	68.8	2.23	68.2	2.2	98.7	84.6	84.3	94.6
112	188778	72	-	-	M	-	+	1.65	61.4	22.5528	-	60.8	-0.6	-0.00977199	62.6			2020-07-28	2023-04-01	963	32.1	UIP		F	+	500	1	4	2	3	570	247	353	92	-	5	1	85.9	45.8	2.52	71	2.6	75	2.37	91.15	84.9	3.95	55.9	16
113	188074	76	+	-	M	-	+	1.61	64	24.6904	-	61.3			58.8			2020-05-13	2023-04-01	1038	34.6	ND		F	+	795	3	3	1	1	1037	358	488	93	-	5	2	91.1	31.8	2.97	90.5	2.93	91.8	2.42	82.6	95.8
114	190033	74	-	-	M	-	+	1.56	63.7	26.1752	-	61.8			62			2020-12-02	2021-10-24	322	10.7333	ND		F	+	700	1	3	1	1	1034	461	545	84	+	11	5	80.9	37.6	2.39	78.1	2.39	79.9	2.1	87.9	88.6	95.6	89.5	10
115	190245	74	-	-	M	-	+	1.65	62.7	23.0303	-							2020-12-10	2023-04-01	831	27.7	ND		F	+	1000	4	4	2	3	949	77.4	391	72	+	21	9	56.8	37.2	3.1	88.3	3.14	91.8	2.67	85	97.1	89.4	45.1
116	188228	80	+	+	M	-	+	1.17	48.2	35.2108	-	43.4	-4.8	-0.0995851	42.8			2020-05-26	2023-04-08	1032	34.4	ND		F	+	1080	3	3	1	1	738	355	435	88	+	8	2	74.8	38	2.72	111.9	2.65	110.9	1.59	60	87.4	87.3	125.6
117	187349	70	-	-	M	-	+	1.66	75.6	27.435	-	71.2	-4.4	-0.0582011	67.5			2020-02-05	2023-04-01	1136	37.8667	ND		F	+	400	1	4	2	1	1518	169	500	82	+	14	2	82.6	36.2	2.19	60.3	2.33	66	1.99	85.4	69.6	66.6	58.9
118	137438	68	+	-	M	-	+	1.62	70.6	26.9014	-	68.4	-2.2	-0.0311615	66.1			2020-06-24	2022-09-17	803	26.7667	UIP		F	+	800	1	4	2	0	670	148	487	78	+	16	1	86.3	39.8	1.87	53.4	1.85	54.1	1.55	83.8	55.8	75.9	71.1	21
119	177558	68	-	-	M	-	+	1.74	69.2	22.8564	-	66	-3.2	-0.0462428	64.8			2017-08-15	2023-04-01	2026	67.5333	ND	-	F	+	880	1	3	1	1	491	306	563	95	-	2	0	82.9	43.7	4.41	124.6	4.53	128	3.86	85.2	135.9	105.5	70.3	24
120	103738	80	+	+	M	-	+	1.61	62.2	23.996	-				59.6			2021-02-01	2023-04-01	780	26	ND		F	+	750	1	3	1	1	1921	294	315	83	+	9	5	83.6	37.7	3.3	102.5	3.42	109.3	2.53	73.9	102.8	92.5		27
121	187034	76	+	-	M	-	+	1.56	60.3	24.7781	-				63.5			2020-01-08	2021-03-24	436	14.5333	ND		F	+	800	4	5	2	2	2254	377	291	83	+	11	0.5	68.1	38.3	1.84	59.7	1.73	57.7	1.65	95.3	69.6	58.6	52.6
122	189227	59	-	-	M	-	+	1.73	83.3	27.8325	-	85.8			82.4			2020-09-23	2023-04-01	908	30.2667	ND		F	+	380	3	2	1	1	451	128	306	62	+	32	4	74.4	39.8	3.46	84.2	1.99	84.2	1.99	57.5	57.7	92.3	36.7
123	187153	69	-	-	M	-	+	1.74	78.1	25.796	+				70.5			2020-01-22	2022-03-23	781	26.0333	ND		F	+	1000	3	4	2	3	1888	231	356	79	+	17	6	72.9	32.9	3.02	74.4	2.97	75.4	2.52	84.8	77.8	75.8	35.6	42
124	188232	69	-	-	M	-	+	1.59	56.4	22.3092	-				57.8			2020-06-03	2023-04-01	1018	33.9333	ND		C	+	920	4	5	2	2	1809	587	384	83	+	10	2	61.6	39.8	1.87	55.2	1.98	59.6	1.66	88.7	61.3	72	49	23
125	187698	82	+	+	F	+	-	1.52	42.7	18.4816	+				37.3			2020-03-17	2023-04-01	1094	36.4667	ND		N	-	0	1	3	1	1	612	199	336	89	+	8	4	81.5	44.5	1.04	46.2	1.15	55	1.15	100	72.8	66.3		32
126	128765	74	-	-	M	-	+	1.6	63.8	24.9219	-				63.8			2021-01-21	2023-04-01	790	26.3333	UIP		C	+	500	1	2	1	0	791	512	384	86	+	9	5	97.4	35.7	2.41	73.3	2.3	71.4	1.98	86	77	74.6	74.6
127	189103	58	-	-	M	-	+	1.72	86.8	29.3402	-	86			80.7			2020-09-09	2023-04-01	922	30.7333	ND		F	+	680	3	2	1	1	728	517	500	83	+	13	2	77.4	32.3	3.34	80.5	2.75	80	2.75	84.9	80.9	4.52	47.4
128	191344	72	-	-	M	-	+	1.6	49.2	19.2187	+				51.8			2021-03-24	2022-10-14	560	18.6667	UIP		F	+	2000	4	6	3	3	1598	590	257	72	+	22	7	65.4	45.8	2.37	71.2	2.41	73.9	1.82	75.5	69.5	70.9	29.6	52
129	189907	80	+	+	M	-	+	1.62	74.4	28.3493	-	70			71			2020-11-11	2023-04-01	860	28.6667	ND		F	+	1250	1	4	2	2	3094	682	296	87	+	9	4	82.9	36.9	2.26	74	2.3	74	1.86	80.9	76.9	71.4	67.4	15
130	191629	54	-	-	M	-	+	1.57	54	21.9076	+				43.5			2021-04-22	2023-04-01	699	23.3	ND		F	+	450	1	3	1	4	632	207	81	80	+	11	5	90.1	41.2	1.82	50.7	1.86	52.7	1.63	87.6	54.7	61.3	23.6	25
131	191624	85	+	+	F	+	-	1.46	40.3	18.906	+							2021-04-19	2023-04-01	702	23.4	ND		N	-	0	1	2	1	2	1485	191	192	79	+	15	2	80.2	46.4	1.09	54.5	1.11	60.3	1	90.1	73	54.8		25
132	191672	74	-	-	M	-	+	1.56	62.6	25.7232	-							2021-04-26	2021-10-24	178	5.93333	ND		F	+	800	1	3	1	1	1584	554	545	84	+	9	5	80.9	37.6	2.39	78.1	2.39	79.9	2.1	87.8	88.6	95.6	89.5
133	143948	56	-	-	M	-	+	1.69	78	27.31	-				79.1			2020-12-23	2023-04-01	818	27.2667	ND		F	+	800	1	3	1	3	1690	280	665	88	+	10	4	81.4	40	2.51	61.1	2.53	62.9	2.25	88.9	66.2	65.9	78.6
134	98913	73	-	-	M	-	+	1.58	62.8	25.1562	-				64.2			2020-03-19	2023-04-01	1092	36.4	ND		C	+	1040	1	3	1	2	858	382	399	92	-	6	1	81.6	43.7	2.57	79.6	2.66	84.2	2	75.1	79.1	79.2	69.2
135	192385	78	+	-	M	-	+	1.59	54.5	21.5577	-				54.5			2021-06-28	2023-07-10	732	24.4	ND		F	+	70	1	8	3	3	2341	962	323	87	-	7	7	84.5	37.1	1.42	44.8	1.41	45.8	1.3	92.2	53.7	61.4
136	190946	69	-	-	F	+	-	1.54	53.7	22.6429	-							2021-02-17	2021-11-30	283	9.43333	ND		N	-	0	3	7	3	1	1084	275	358	73	+	24	4	73.3	42.1	1.16	45.7	1.15	48.1	0.98	85.2	51.6	52.2		28
137	192354	83	+	+	F	+	-	1.4	36.9	18.8265	+				36.8			2021-06-23	2023-04-01	638	21.2667	ND		N	-	0	3	6	3	3	1297	191	96	83	+	12	4	79.1	36.3	0.88	47.8	1.02	60.4	0.96	94.1	75	55.9		21
138	161197	59	-	-	M	-	+	1.7	71.6	24.7751	-				71.6			2021-04-12	2023-04-01	709	23.6333	ND		F	+	600	1	2	1	1	724	263	497	84	+	11	2	88	38.5	2.96	72.9	3.02	76.3	2.21	73.1	66.8	82.9	70.4	23
139	192373	76	+	-	M	-	+	1.57	56.7	23.003	-							2021-06-28	2021-11-06	128	4.26667	ND		F	+	800	1	5	2	1	1378	280	460	81	+	14	2	82.3	43.1	1.69	55	1.74	58	1.72	98.8	72.9	58.6	57.7
140	25902	77	+	-	M	-	+	1.7	72	24.9135	-				72			2021-08-16	2023-04-01	585	19.5	ND		F	+	300	1	5	2	1	4372	427	192	78	+	14	3	82.4	41.7	2.99	82.1	2.93	83	2.78	94.8	98.9	87.2	54.6
141	118456	76	+	-	M	-	+	1.61	64	24.6904	-				59.2			2021-02-15	2023-05-17	812	27.0667	ND		F	+	750	1	3	1	0	693	275	553	87	+	11	4	91.1	31.8	2.88	87.8	3.05	95.6	2.45	80.3	96.8	84.9	76.3
142	190706	68	-	-	M	-	+	1.62	67.8	25.8345	-				64			2021-01-14	2023-04-01	797	26.5667	UIP		F	+	800	1	4	2	1	1130	336	515	91	-	7	0.5	71.4	43.8	2.33	67	2.38	70	2.03	85.2	73.6	66.2	104.5	17
143	142510	58	-	-	F	+	-	1.56	68.4	28.1065	-				63.2			2021-02-24	2023-04-01	757	25.2333	ND		C	+	400	1	1	1	1	734	271	457	88	+	10	0.5	65.7	41.2	2.54	90.1	2.5	93.3	1.82	72.8	82.7	93.2	51.9	15
144	190696	72	-	-	M	-	+	1.68	83	29.4076	-				81.3			2021-01-13	2023-04-01	798	26.6	ND		F	+	600	1	3	1	3	1509	458	397	91	-	5	0.5	81.6	38.7	2.61	69.2	2.71	74	1.93	71.2	65.2	93.2	58.6	18
145	192514	76	+	-	M	-	+	1.6	55.7	21.7578	-				54.6			2021-07-12	2023-04-01	619	20.6333	ND		F	+	800	1	3	1	1	397	277	480	83	+	14	4	83.2	38.8	3.15	97.5	3.21	101.9	2.47	76.9	99.2	98.2	70.8
146	192042	84	+	+	F	+	-	1.43	57.6	28.1676	-				47.8			2021-05-31	2023-04-01	661	22.0333	ND		N	-	0	2	2	1	3	441	160	190	92	-	4	2	73.6	39.7	1.96	103.2	1.98	113.1	1.7	85.8	128.8	85.5	73.9
147	192898	72	-	-	M	-	+	1.56	58.7	24.1206	-							2021-08-16	2023-04-01	585	19.5	ND		F	+	800	3	4	2	3	2029	195	389	85	+	9	6	75.6	33.4	2.08	65.6	1.67	53.9	1.65	98.8	66.5	85.2	60.8
148	184712	70	-	-	M	-	+	1.63	73	27.4756	-				74.3			2019-05-24	2023-04-01	1387	46.2333	ND		F	+	150	2	2	1	0	506	94.3	432	93	-	5	2	75.1	41.8	3.23	99.1	3.31	101.5	2.86	86.4	121.2	86.9	90.2
149	191383	69	-	-	F	+	-	1.45	43.4	20.6421	+				41.8			2021-03-31	2023-04-01	721	24.0333	ND		N	-	0	1	2	1	1	751	557	497	94	-	3	3	94.4	33.9	2.1	94.2	2.04	97.6	1.61	78.9	95.8	90.4	92.4
150	191866	67	-	-	M	-	+	1.69	72.7	25.4543	-				70.3			2021-05-17	2022-12-01	554	18.4667	ND		F	+	900	3	5	2	1	1660	321	540	73	+	22	4	71.8	28.3	3.54	92.4	3.64	97.6	2.98	81.8	97.4	87.9	41.9
151	192897	77	+	-	F	+	-	1.45	44.3	21.0702	-							2021-08-16	2023-04-01	585	19.5	ND		N	-	0	3	3	1	2	443	156	547	83	+	14	5	73.4	41.7	1.47	69.7	1.46	74.5	1.2	82.1	78.9	72.9	73.8
152	184949	77	+	-	M	-	+	1.6	60.6	23.6719	-				55.6			2019-06-18	2023-04-01	1363	45.4333	ND		F	+	600	1	2	1	1	573	148	381	92	-	6	0.5	84.8	34.7	2.52	81.3	2.41	77.7	1.79	74.2	86.5	74.3	66.6	12
153	191872	66	-	-	M	-	+	1.72	80.4	27.1769	-							2021-05-17	2023-04-01	674	22.4667	ND		F	+	520	2	2	1	1	1955	368	641	90	-	6	4	73.4	41.6	3.34	82.9	3.42	87.2	3.1	90.6	95.7	86.2	102.4
154	193172	77	+	-	M	-	+	1.62	66.4	25.301	-				64			2021-09-07	2023-04-01	564	18.8	ND		F	+	360	1	3	1	1	719	412	500	83	+	15	4	82.2	35.1	2.33	70.6	2.27	70.7	1.81	79.7	71.3	69.3	72.9	27
155	186535	72	-	-	M	-	+	1.65	70.8	26.0055	-				69.4			2019-11-14	2022-07-14	960	32	ND		F	+	740	4	4	2	2	811	248	246	74	+	21	4	49.9	35.1	2.4	65.8	2.54	71.5	2.07	81.5	71.9	76	60.1
156	173749	79	+	-	F	+	-	1.45	56	26.635	-				57			2021-10-18	2023-04-01	523	17.4333	ND		N	-	0	3	2	1	1	544	143	520	82	+	13	5	70.7	46.4	1.84	89.8	1.74	91.6	1.36	78.1	93.8	93.9	78.1	20
157	192053	64	-	-	M	-	+	1.64	90.7	33.7225	-				83.6			2021-06-01	2023-04-01	660	22	ND		F	+	400	3	2	1	2	1619	627	569	74	+	22	7	74.9	42.4	2.83	77.3	2.82	78.8	2.49	88.3	108	75.7	76.1
158	193698	69	-	-	M	-	+	1.6	64.6	25.2344	-							2021-10-26	2023-04-01	515	17.1667	ND		F	+	800	2	3	1	0	1006	388	505	84	+	11	0	90.2	40.3	2.39	70.5	2.49	75.2	2.09	83.9	78	66	55.6
159	191274	71	-	-	F	+	-	1.46	57.8	27.1158	-				51.3			2021-03-22	2023-04-01	729	24.3	ND		F	+	960	4	2	1	3	569	833	422	89	+	7	2	67.7	41.7	1.94	86.6	1.77	84.3	1.6	90.4	95.8	85.4	66.7	42
160	192779	71	-	-	M	-	+	1.62	70.2	26.749	-				66			2021-08-02	2023-04-01	599	19.9667	ND		F	+	300	3	4	2	1	442	249	447	83	+	13	0.5	74	38.8	2.03	59.4	2.02	60.5	1.89	93.5	70.5	56.5	59.6
161	193174	64	-	-	F	+	-	1.57	65	26.3702	-				65			2021-09-07	2023-04-01	564	18.8	ND		C	+	430	1	3	1	1	274	175	336	79	+	14	7	83.8	41.7	2.47	90.8	2.64	102.7	2.17	82.2	104.8	117.7	40.1
162	187520	69	-	-	M	-	+	1.64	72.8	27.0672	-				71.9			2020-02-26	2023-04-01	1115	37.1667	UIP		F	+	940	2	3	1	0	504	197	515	93	-	5	0	75.8	34.3	2.72	76.6	2.64	76.3	2.09	79.1	74.4	93.4	120
163	192727	69	-	-	M	-	+	1.56	57	23.4221	-							2021-07-29	2023-04-01	602	20.0667	ND		F	+	800	1	2	1	1	602	428	558	88	+	9	0	87.3	34.5	2.65	83.1	2.57	82.1	2.23	86.7	88.5	75	67.2	30
164	148708	80	+	+	M	-	+	1.63	55.6	20.9266	-				49.6			2022-01-13	2023-04-01	438	14.6	ND		F	+	800	3	3	1	0	764	189	480	88	+	7	4	79.3	40.7	2.93	95.4	2.95	96.1	2.21	74.9	110	95.7	95.1	19
165	194504	81	+	+	F	+	-	1.48	40.1	18.3072	-				36.8			2021-12-22	2023-04-01	459	15.3	NC		N	-	0	1	2	1	1	572	292	528	84	+	14	1	90.4	39.5	1.46	68.9	1.49	75.6	1.47	98.6	98	78.8	83.6	30
166	193830	82	+	+	M	-	+	1.63	56.4	21.2277	-				57.6			2022-03-27	2023-04-01	364	12.1333	NC		N	-	0	3	3	1	0	471	282	364	90	-	7	0	67.7	47.9	2.17	67.8	2.11	68.1	1.97	93.3	81.7	72.9	86.4
167	194057	74	-	-	M	-	+	1.59	64	25.3155	-				63.8			2021-11-17	2023-04-01	494	16.4667	NC		F	+	1200	1	3	1	0	1884	120	586	90	-	8	2	81.4	25.1	2.4	74.3	2.37	75.2	1.92	81	76.8	87.4	110.1	14
168	193697	65	-	-	M	-	+	1.74	69.8	23.0546	-							2021-10-27	2023-04-01	514	17.1333	NC		F	+	1070	3	3	1	0	1212	243	573	75	+	19	5	75.9	32.1	4.98	121.5	5.03	126.1	3.79	75.3	115.2	126.6	56	40
169	28997	84	+	+	F	+	-	1.4	43	21.9388	-				46.6			2022-03-22	2023-04-01	369	12.3	NC		N	-	0	1	3	1	4	2532	407	371	93	-	3	5	84	37.7	1.43	79.9	1.43	87.2	1.18	82.5	96.7	91.8	90.4
170	76875	87	+	+	M	-	+	1.71	68.5	23.426	-				62			2021-07-21	2023-04-01	610	20.3333	NC		F	+	1200	1	3	1	2	461	285	394	90	-	5	5	88.6	38.3	2.77	79.8	2.85	85.1	2.56	89.8	99.2	78.9	57.8	26
[truncated: 91 more columns]
